# Supplementary material for: Complement receptor 1 (CR1, CD35) association with susceptibility to leprosy
Source: PLoS Negl Trop Dis. 2018 Aug 9;12(8):e0006705. doi: 10.1371/journal.pntd.0006705 (PMC6103516; doi:10.1371/journal.pntd.0006705)
Supplement: S3 Table — (XLSX) [file pntd.0006705.s005.xlsx]

## Sheet: Plan1
Cont./Pat.	ORIGIN	ETHNICITY - AF/EU	SEX	AGE	CLINICAL FORM	ACACCTAAG TOTAL	GCGCTCACG TOTAL	GCATCTACA TOTAL	GTATCCACA TOTAL	GCACCTACG TOTAL	Port. A - rs6656401 - TOTAL	Port. G - rs6656401 - TOTAL	Port. C rs3849266 - TOTAL	Port. T rs3849266 - TOTAL	Port. A rs2274567 - TOTAL	Port. G rs2274567 - TOTAL	Port. C - rs3737002 - total	Port. T - rs3737002 - total	Port. C rs11118131 - TOTAL	Port. T rs11118131 - TOTAL	Port. C rs11118167 - TOTAL	Port. T rs11118167 - TOTAL	Port. A - rs17047660 - total	Port. G - rs17047660 - total	Port. A rs4844610 - TOTAL	Port. C rs4844610 - TOTAL	Port. A rs12034383 - TOTAL	Port. G rs12034383 - TOTAL	sCR1 (ng/ml)	LOG sCR1 (ng/ml)	MBL	MBL-C4	MBL log	MASP-2	MASP-2 log	mRNA	mRNA without outliers	mRNA without outliers Euro	mRNA without outliers Afro	LOG sCR1 (ng/ml)
0	1	0	0	21		0	0	0	0	0	0	1	1	0	1	1	1	0	1	1	0	1	1	0	0	1	1	1
0	1	0	0	32		0	0	0	0	0	0	1	1	1	1	0	1	1	1	0	0	1	1	0	0	1	1	0								3.60018	3.60018	3.60018
0	1	0	1	20		0	0	0	1	0	0	1	1	1	1	0	1	1	1	0	1	1	1	0	0	1	1	0	0.416	2.619						2.81299	2.81299	2.81299		2.619
0	1	0	1	33		1	0	0	0	0	1	1	1	0	1	1	1	0	1	1	0	1	1	0	1	1	0	1								3.60956	3.60956	3.60956
0	1	0	0	36		0	0	0	0	0	0	1	0	1	1	0	0	1	1	0	0	1	1	0	0	1	1	0								4.47352	4.47352	4.47352
0	1	0	0	65		0	0	0	0	0	0	1	1	0	1	0	1	0	1	0	0	1	1	0	0	1	1	0								0.546089	0.546089	0.546089
0	1	0	1	33		1	0	0	0	0	1	1	1	1	1	0	1	0	1	0	0	1	1	0	1	1	1	1								2.75597	2.75597	2.75597
0	1	0	1	25		0	1	0	0	0	0	1	1	0	0	1	1	0	0	1	1	0	1	0	0	1	0	1								1.58548	1.58548	1.58548
0	1	0	1	29		1	0	0	0	0	1	1	1	1	1	0	1	1	1	0	0	1	1	0	1	1	1	1								8.22736
0	1	0	0	61		1	0	0	0	0	1	1	1	1	1	0	1	1	1	0	0	1	1	0	1	1	1	1
0	1	0	0	59		1	0	0	0	0	1	1	1	1	1	0	1	1	1	0	0	1	1	0	1	1	0	1
0	1	0	0	48		0	0	0	0	1	0	1	1	0	1	0	1	0	1	0	1	1	1	0	0	1	1	1
0	1	0	1	29		0	1	0	0	0	0	1	1	0	1	1	1	0	1	1	1	1	1	0	0	1	1	1								3.09821	3.09821	3.09821
0	1	0	1	60		1	0	0	0	0	1	1	1	0	1	0	1	0	1	0	0	1	1	0	1	1	1	1								0.809487	0.809487	0.809487
0	1	0	0	39		0	0	0	0	0	0	1	1	1	1	0	1	0	1	0	0	1	1	0	0	1	1	0	0.0954	1.97955										1.97955
0	1	0	0	62		0	1	0	0	0	0	1	1	1	1	1	1	1	1	1	1	1	1	0	0	1	1	1
0	1	0	1	62		0	0	0	0	0	0	1	1	1	1	0	1	1	1	0	0	1	1	0	0	1	1	0								1.37569	1.37569	1.37569
0	1	0	1	51		0	0	0	0	1	0	1	1	1	1	0	1	1	1	0	0	1	1	0	0	1	1	1								6.19143
0	1	0	1	56		1	0	0	0	0	1	1	1	0	1	0	1	0	1	0	0	1	1	0	1	1	1	1								1.11274	1.11274	1.11274
0	1	0	0	45		0	0	0	1	1	0	1	1	1	1	0	1	1	1	0	1	1	1	0	0	1	1	1
0	1	0	1	47		1	1	0	0	0	1	1	1	0	1	1	1	0	1	1	1	1	1	0	1	1	0	1								3.44818	3.44818	3.44818
0	1	0	1	50		0	0	0	1	0	0	1	1	1	1	0	1	1	1	0	1	1	1	0	0	1	1	0	0.366	2.56348						1	1	1		2.56348
0	1	0	1	52		0	0	0	0	0	0	1	1	1	1	0	1	1	1	0	0	1	1	0	0	1	1	0
0	1	0	0	27		0	1	0	0	0	0	1	1	0	1	1	1	0	1	1	1	1	1	0	0	1	1	1
0	1	0	0	44		1	0	0	0	0	1	0	1	0	1	0	1	0	1	0	0	1	1	0	1	0	0	1
0	1	0	1	72		0	0	1	1	0	0	1	1	1	1	0	0	1	1	0	1	1	1	0	0	1	1	0
0	1	0	1	22		0	0	1	0	0	0	1	1	0	1	0	1	1	1	0	0	1	1	1	0	1	1	0								1.63221	1.63221	1.63221
0	1	0	0	64		1	0	0	0	0	1	1	1	0	1	0	1	0	1	0	0	1	1	0	1	1	1	1
0	1	0	1	63		0	0	0	0	0	0	1	1	1	1	0	1	1	1	0	0	1	1	0	0	1	1	0
0	1	0	0	46		0	1	0	0	1	0	1	1	0	1	1	1	0	1	1	1	1	1	0	0	1	0	1
0	1	0	0	62		1	1	0	0	0	1	1	1	0	1	1	1	0	1	1	1	1	1	0	1	1	0	1
0	1	0	1	48		0	0	0	0	1	0	1	1	0	1	0	1	0	1	0	0	1	1	0	0	1	1	1
0	1	0	1	59		0	0	1	0	0	0	1	1	0	1	0	1	1	1	0	0	1	1	0	0	1	1	0	0.438	2.64147										2.64147
0	1	0	1	19		1	0	0	0	0	1	1	1	0	1	0	1	0	1	0	0	1	1	0	1	1	1	1								8.46822
0	1	0	1	56		0	0	0	1	0	0	1	1	1	1	0	1	1	1	0	1	1	1	0	0	1	1	0
0	1	0	0	38		0	0	0	0	0	0	1	1	1	1	1	1	1	1	1	0	1	1	0	0	1	1	1
0	1	0	0	23		0	0	0	0	0	0	1	1	1	1	0	1	1	1	0	0	1	1	0	0	1	1	0								0.871953	0.871953	0.871953
0	1	0	1	76		0	0	0	0	1	0	1	1	0	1	1	1	0	1	1	0	1	1	0	0	1	0	1
0	1	0	0	53		0	0	0	0	1	0	1	1	0	1	0	1	0	1	0	0	1	1	0	0	1	1	1	0.376	2.57519										2.57519
0	1	0	1	26		0	0	0	0	0	0	1	1	0	1	0	1	0	1	0	0	1	1	0	0	1	1	0								1.16933	1.16933	1.16933
0	1	0	0	19		0	0	0	1	0	0	1	1	1	1	0	1	1	1	0	1	1	1	0	0	1	1	0								3.70526	3.70526	3.70526
0	1	0	1	25		1	0	0	1	0	1	1	1	1	1	0	1	1	1	0	1	1	1	0	1	1	1	1	0.353	2.54777										2.54777
0	1	0	1	55		1	0	0	0	0	1	1	1	0	1	0	1	0	1	0	0	1	1	0	1	1	1	1
0	1	0	1	25		0	0	0	0	0	0	1	0	1	1	0	0	1	1	0	0	1	1	0	0	1	1	0								2.92192	2.92192	2.92192
0	1	0	1	33		0	0	0	0	0	0	1	1	0	1	1	1	0	1	1	0	1	1	0	0	1	1	1
0	1	0	0	74		0	0	0	0	0	0	1	1	0	1	1	1	0	1	1	1	0	1	1	0	1	1	1
0	1	0	1	73		1	1	0	0	0	1	1	1	0	1	1	1	0	1	1	1	1	1	0	1	1	0	1
0	1	0	1	39		0	0	0	0	0	0	1	1	0	0	1	1	0	0	1	0	1	1	0	0	1	0	1
0	1	0	0	50		0	0	0	0	1	0	1	1	1	1	0	1	0	1	0	0	1	1	0	0	1	1	1
0	1	0	1	51		0	0	0	0	0	0	1	1	0	1	1	1	0	1	1	0	1	1	1	0	1	1	1
0	1	0	1	50		0	0	0	0	0	0	1	1	1	1	1	1	1	1	1	0	1	1	0	0	1	1	1
0	1	0	1	42		1	0	0	0	1	1	1	1	0	1	0	1	0	1	0	0	1	1	0	1	1	0	1
0	1	0	1	30		0	0	0	0	1	0	1	1	1	1	0	1	1	1	0	0	1	1	0	0	1	1	1
0	0	0	0	45		0	0	0	0	0	0	1	1	1	1	0	1	1	1	0	0	1	1	0	0	1	1	0
0	0	0	0	30		0	0	0	0	0	0	1	1	1	1	0	1	1	1	0	0	1	1	0	0	1	1	0
0	0	0	1	46		0	0	0	0	0	0	1	1	0	1	1	1	0	1	1	0	1	1	0	0	1	1	1
0	0	0	0	34		1	0	1	0	0	1	1	1	0	1	0	1	1	1	0	0	1	1	0	1	1	1	1
0	0	0	0	41		0	0	0	1	0	0	1	0	1	1	0	0	1	1	0	1	1	1	0	0	1	1	0
0	0	0	1	41		0	0	0	0	0	0	1	0	1	1	0	0	1	1	0	0	1	1	0	0	1	1	0
0	0	0	0	38		0	0	0	0	0	0	1	1	0	1	0	1	0	1	0	0	1	1	0	0	1	1	0
0	0	0	0	55		0	0	0	0	0	0	1	1	0	1	0	1	0	1	0	0	1	1	0	0	1	1	0
0	0	0	0	45		0	0	0	0	1	0	1	1	0	1	0	1	0	1	0	0	1	1	0	0	1	1	1
0	0	0	0	39		0	0	0	0	0	0	1	1	0	1	1	1	0	1	1	0	1	1	0	0	1	1	1
0	0	0	0	46		1	0	1	0	0	1	1	1	0	1	0	1	1	1	0	0	1	1	0	1	1	1	1
0	0	0	1	19		1	0	0	0	0	1	1	1	1	1	0	1	1	1	0	0	1	1	0	1	1	1	1
0	0	0	0	37		0	0	1	0	0	0	1	1	0	1	0	1	1	1	0	0	1	1	0	0	1	1	0
0	0	0	1	31		0	0	0	0	0	0	1	1	0	1	1	1	0	1	1	0	1	1	0	0	1	1	1
0	0	0	0	51		1	0	0	0	0	1	1	1	0	1	0	1	0	1	0	0	1	1	0	1	1	1	1
0	0	0	1	20		0	0	0	0	0	0	1	1	1	1	0	1	1	1	0	0	1	1	0	0	1	1	0
0	0	0	0	55		1	0	1	0	0	1	1	1	0	1	0	1	1	1	0	0	1	1	0	1	1	1	1
0	0	0	0	50		0	1	0	0	0	0	1	1	1	1	1	1	1	1	1	1	1	1	0	0	1	1	1
0	0	0	0	19		0	1	0	0	0	0	1	1	0	0	1	1	0	0	1	1	1	1	0	0	1	0	1
0	0	0	1	52		1	0	0	0	0	1	1	1	0	1	0	1	0	1	0	0	1	1	0	1	1	1	1
0	0	0	0	41		1	0	1	0	0	1	1	1	0	1	0	1	1	1	0	0	1	1	0	1	1	1	1
0	0	0	0	38		1	0	1	0	0	1	1	1	0	1	0	1	1	1	0	0	1	1	0	1	1	1	1
0	0	0	1	43		0	1	0	0	0	0	1	1	1	1	1	1	1	1	1	1	1	1	0	0	1	1	1
0	0	0	1	33		1	1	0	0	0	1	1	1	0	1	1	1	0	1	1	1	1	1	0	1	1	0	1
0	0	0	0	57		1	0	0	0	0	1	1	1	0	1	0	1	1	1	0	0	1	1	0	1	1	0	1
0	0	0	0	33		1	0	0	0	0	1	1	1	0	1	1	1	0	1	1	0	1	1	0	1	1	0	1
0	0	0	0	25		0	1	0	0	0	0	1	1	0	1	1	1	0	1	1	1	1	1	0	0	1	1	1
0	0	0	1	32		0	0	1	0	0	0	1	1	0	1	0	1	1	1	0	0	1	1	0	0	1	1	0
0	0	0	0	28		0	0	0	0	1	0	1	1	1	1	0	1	1	1	0	0	1	1	0	0	1	1	1
0	0	0	0	41		1	0	0	0	0	1	1	1	0	1	0	1	0	1	0	0	1	1	0	1	1	1	1
0	0	0	1	53		1	0	0	0	0	1	0	1	0	1	0	1	0	1	0	0	1	1	0	1	0	0	1
0	0	0	0	35		0	0	0	0	0	0	1	1	1	1	0	1	1	1	0	0	1	1	1	0	1	1	1
0	0	0	0	38		0	0	0	0	0	0	1	0	1	1	0	0	1	1	0	0	1	1	0	0	1	1	0
0	0	0	0	30		0	0	1	0	0	0	1	1	0	1	0	1	1	1	0	0	1	1	0	0	1	1	0
0	0	0	0	24		1	0	0	0	0	1	1	1	0	1	0	1	0	1	0	0	1	1	0	1	1	1	1
0	0	0	1	46		0	1	0	0	0	0	1	1	0	0	1	1	0	0	1	1	1	1	0	0	1	0	1
0	0	0	0	42		0	0	0	0	0	0	1	1	0	1	0	1	0	1	0	0	1	1	0	0	1	1	0
0	0	0	0	51		0	0	0	0	1	0	1	1	1	1	0	1	1	1	0	0	1	1	0	0	1	1	1
0	0	0	1	51		1	0	0	0	0	1	1	1	0	1	1	1	0	1	1	0	1	1	0	1	1	0	1
0	0	0	1	46		0	0	0	0	0	0	1	1	1	1	0	1	1	1	0	0	1	1	0	0	1	1	0
0	0	0	0	40		1	0	0	0	0	1	1	1	0	1	0	1	0	1	0	0	1	1	0	1	1	1	1
0	0	0	0	53		0	1	0	0	0	0	1	1	0	0	1	1	0	0	1	1	1	1	0	0	1	0	1
0	0	0	1	51		1	1	0	0	0	1	1	1	0	1	1	1	0	1	1	1	1	1	0	1	1	0	1
0	0	0	0	48		1	1	0	0	0	1	1	1	0	1	1	1	0	1	1	1	1	1	0	1	1	0	1
0	0	0	1	42		0	0	0	0	0	0	1	1	0	1	1	1	0	1	1	0	1	1	0	0	1	1	1
0	0	0	0	25		0	1	0	0	0	0	1	1	0	1	1	1	0	1	1	1	1	1	0	0	1	1	1
0	0	0	0	57		1	0	0	0	0	1	1	1	0	1	0	1	0	1	0	1	1	1	0	1	1	1	1
0	0	0	1	61		0	1	0	0	1	0	1	1	0	1	1	1	0	1	1	1	1	1	0	0	1	0	1
0	0	0	1	42		1	0	0	0	0	1	1	1	0	1	0	1	0	1	0	0	1	1	0	1	1	1	1
0	0	0	0	52		0	0	1	0	0	0	1	1	0	1	0	1	1	1	0	1	1	1	0	0	1	1	0
0	0	0	0	37		1	1	0	0	0	1	1	1	0	1	1	1	0	1	1	1	1	1	0	1	1	0	1
0	0	0	0	43		1	0	0	0	0	1	1	1	0	1	0	1	0	1	0	1	1	1	0	1	1	1	1
0	0	0	1	56		0	0	0	0	0	0	1	1	1	1	1	1	1	1	1	0	1	1	0	0	1	1	1
0	0	0	0	37		0	0	0	1	1	0	1	1	1	1	0	1	1	1	0	1	1	1	0	0	1	1	1	0.783	2.89376										2.89376
0	0	0	1	49		0	0	0	1	0	0	1	1	1	1	1	1	1	1	0	1	1	1	0	0	1	1	1
0	0	0	0	29		0	1	0	0	0	0	1	1	0	1	1	1	0	1	1	1	0	1	0	0	1	1	1
0	0	0	0	50		0	1	0	0	0	0	1	1	0	1	1	1	0	1	1	1	1	1	0	0	1	1	1
0	0	0	0	37		1	0	0	0	0	1	1	1	0	1	0	1	0	1	0	0	1	1	0	1	1	1	1	0.414	2.617										2.617
0	0	0	0	29		1	0	0	0	1	1	1	1	0	1	0	1	0	1	0	0	1	1	0	1	1	0	1
0	0	0	0	47		0	0	0	0	0	0	1	1	0	1	1	1	0	1	1	0	1	1	0	0	1	1	1
0	0	0	1	56		0	0	0	0	0	0	1	1	0	1	1	1	0	1	0	1	1	1	0	0	1	1	1
0	0	0	1	38		0	0	0	0	0	0	1	1	1	1	0	1	0	1	0	1	1	1	0	0	1	1	0
0	0	0	0	35		0	0	0	0	0	0	1	1	0	1	1	1	0	1	0	1	1	1	0	0	1	1	1
0	0	0	0	30		1	0	0	0	0	1	0	1	0	1	0	1	0	1	0	0	1	1	0	1	0	0	1
0	0	0	0	40		0	0	0	0	0	0	1	0	1	1	0	0	1	1	0	0	1	1	0	0	1	1	0
0	0	0	0	29		1	1	0	0	0	1	1	1	0	1	1	1	0	1	1	1	1	1	0	1	1	0	1
0	0	0	0	55		0	0	1	0	0	0	1	1	0	1	0	1	1	1	0	0	1	1	0	0	1	1	0
0	0	0	0	36		0	0	0	0	0	0	1	1	0	1	1	1	0	1	0	0	1	1	0	0	1	1	1
0	0	0	0	31		0	1	0	0	0	0	1	1	0	1	1	1	0	1	1	1	1	1	0	0	1	1	1
0	0	0	0	28		0	0	0	0	0	0	1	1	1	1	0	0	1	1	0	0	1	1	0	0	1	1	1
0	0	0	0	45		0	0	0	1	0	0	1	0	1	1	0	0	1	1	0	1	1	1	0	0	1	1	1
0	0	0	0	46		0	0	1	0	0	0	1	1	0	1	0	1	1	1	0	0	1	1	0	0	1	1	0
0	0	0	0	19		1	0	1	0	0	1	1	1	0	1	0	1	1	1	0	0	1	1	0	1	1	1	1	0.978	2.99034										2.99034
0	0	0	1	35		1	0	0	0	0	1	1	1	0	1	1	1	0	1	0	0	1	1	0	1	1	0	1
0	0	0	0	54		0	0	0	0	0	0	1	1	0	1	1	1	0	1	0	0	1	1	0	0	1	1	1
0	0	0	0	40		0	0	0	0	0	0	1	1	0	1	1	1	1	1	0	0	1	1	0	0	1	0	1
0	0	0	1	39		0	1	0	0	0	0	1	1	0	1	1	1	1	1	1	1	1	1	0	0	1	0	1
0	0	0	0	35		0	0	0	0	0	0	1	1	0	1	1	1	0	1	0	1	1	1	0	0	1	1	1
0	0	0	0	33		0	0	0	0	1	0	1	1	1	1	0	1	1	1	0	0	1	1	0	0	1	1	1
0	0	0	0	42		0	0	0	0	1	0	1	1	1	1	0	1	1	1	0	0	1	1	0	0	1	1	1
0	0	0	0	28		0	0	0	0	0	0	1	1	0	1	1	1	1	1	0	0	1	1	0	0	1	0	1
0	0	0	0	50		0	1	0	0	0	0	1	1	1	1	1	1	1	1	1	1	1	1	0	0	1	1	1
0	0	0	1	47		1	0	0	0	0	1	0	1	0	1	0	1	0	1	0	0	1	1	0	1	0	0	1
0	0	0	0	40		0	0	0	0	0	0	1	1	0	1	0	1	0	1	0	0	1	1	0	0	1	1	0
0	0	0	1	32		0	0	0	0	0	0	1	1	0	1	0	1	0	1	0	0	1	1	0	0	1	1	0
0	0	0	0	27		1	0	0	0	0	1	1	1	1	1	0	1	1	1	0	0	1	1	0	1	1	1	1
0	0	0	0	53		1	0	0	0	0	1	0	1	0	1	0	1	0	1	0	0	1	1	0	1	0	0	1
0	0	0	1	39		1	0	0	0	0	1	1	1	0	1	0	1	0	1	0	0	1	1	0	1	1	1	1
0	0	0	1	39		1	0	0	0	0	1	1	1	1	1	0	1	0	1	0	0	1	1	0	1	1	1	1
0	0	0	0	25		1	0	0	0	0	1	1	1	0	1	0	1	0	1	0	0	1	1	0	1	1	1	1
0	0	0	0	30		0	0	0	0	0	0	1	1	1	1	1	1	1	1	1	0	1	1	0	0	1	1	1
0	0	0	0	34		0	0	0	0	0	0	1	1	0	1	1	1	0	1	0	1	1	1	0	0	1	1	1
0	0	0	1	31		0	0	0	0	0	0	1	0	1	1	0	0	1	1	0	0	1	1	0	0	1	1	0
0	0	0	0	22		1	0	1	0	0	1	1	1	0	1	0	1	1	1	0	0	1	1	0	1	1	1	1
0	0	0	0	46		0	0	1	0	1	0	1	1	0	1	0	1	1	1	0	0	1	1	0	0	1	1	1	0.75	2.87506										2.87506
0	0	0	1	29		1	0	0	0	0	1	1	1	1	1	0	1	1	1	0	0	1	1	0	1	1	1	1
0	0	0	1	26		1	0	0	0	0	1	1	1	1	1	0	1	1	1	0	0	1	1	0	1	1	1	1
0	0	0	1	46		0	0	0	0	0	0	1	0	1	1	0	1	1	1	0	0	1	1	0	0	1	1	0
0	0	0	1	29		1	0	0	0	0	1	1	1	0	1	1	1	0	1	1	0	1	1	0	1	1	0	1
0	0	0	1	37		0	0	1	0	1	0	1	1	0	1	0	1	1	1	0	0	1	1	0	0	1	1	1
0	0	0	1	44		0	0	0	0	0	0	1	1	1	1	0	1	1	1	0	0	1	1	0	0	1	1	0
0	0	0	1	35		0	0	0	0	0	0	1	0	1	1	0	1	1	1	0	0	1	1	0	0	1	1	0
0	0	0	1	20		1	0	0	0	0	1	1	1	1	1	0	1	1	1	0	0	1	1	0	1	1	1	1
0	0	0	1	21		0	0	1	0	0	0	1	1	0	1	0	1	1	1	0	0	1	1	0	0	1	1	0
0	0	0	0	31		1	0	0	0	0	1	1	1	0	1	0	1	0	1	0	0	1	1	0	1	1	1	1
0	0	0	1	25		0	0	0	0	0	0	1	1	1	1	1	1	1	1	1	0	1	1	0	0	1	1	1
0	0	0	1	48		1	0	0	0	0	1	1	1	0	1	1	1	0	1	1	0	1	1	0	1	1	0	1
0	0	0	0	48		1	0	0	0	0	1	1	1	1	1	0	1	0	1	0	0	1	1	0	1	1	1	1
0	0	0	1	21		0	1	0	0	0	0	1	1	0	0	1	1	0	0	1	1	1	1	0	0	1	0	1
0	0	0	1	28		0	1	0	0	0	0	1	1	1	1	1	1	1	1	1	1	1	1	0	0	1	1	1
0	0	0	1	42		0	0	0	0	0	0	1	1	1	1	0	1	0	1	0	0	1	1	0	0	1	1	0
0	0	0	1	57		0	0	0	1	0	0	1	0	1	1	0	0	1	1	0	1	1	1	0	0	1	1	0
0	0	0	1	42		0	0	0	0	0	0	1	0	1	1	0	1	1	1	0	0	1	1	0	0	1	1	0
0	0	0	1	39		0	1	0	0	0	0	1	1	0	1	1	1	0	1	1	1	1	1	0	0	1	1	1
0	0	0	1	36		1	1	0	0	0	1	1	1	0	1	1	1	0	1	1	1	1	1	0	1	1	0	1
0	0	0	1	41		0	0	0	0	1	0	1	1	0	1	1	1	0	1	1	0	1	1	0	0	1	0	1
0	0	0	1	22		0	0	0	1	0	0	1	0	1	1	0	1	1	1	0	1	1	1	0	0	1	1	0
0	0	0	1	26		0	1	0	0	1	0	1	1	0	1	1	1	0	1	1	1	1	1	0	0	1	0	1
0	0	0	1	34		0	0	0	0	0	0	1	0	1	1	0	0	1	1	0	0	1	1	0	0	1	1	0
0	0	0	1	37		0	0	0	0	0	0	1	1	0	1	1	1	0	1	1	0	1	1	0	0	1	1	1	0.906	2.95713				144.634	2.16027					2.95713
0	0	0	1	34		0	1	0	0	0	0	1	1	0	0	1	1	0	0	1	1	1	1	0	0	1	0	1
0	0	0	1	35		0	0	0	1	0	0	1	0	1	1	0	0	1	1	0	1	1	1	0	0	1	1	0
0	0	0	1	43		0	0	0	0	0	0	1	1	0	1	0	1	0	1	0	0	1	1	0	0	1	1	0
0	0	0	1	46		1	0	0	0	0	1	1	1	1	1	0	1	1	1	0	0	1	1	0	1	1	1	1
0	0	0	1	26		0	0	1	0	1	0	1	1	0	1	0	1	1	1	0	0	1	1	0	0	1	1	1
0	0	0	1	38		1	0	0	0	0	1	1	1	0	1	0	1	0	1	0	0	1	1	0	1	1	1	1
0	0	0	1	39		0	0	0	0	1	0	1	1	1	1	0	1	1	1	0	0	1	1	0	0	1	1	1
0	0	0	1	50		0	0	0	0	0	0	1	1	0	1	1	1	0	1	1	0	1	1	0	0	1	1	1
0	0	0	1	47		0	0	0	0	0	0	1	1	0	1	1	1	0	1	1	0	1	1	0	0	1	1	1
0	0	0	1	52		0	0	0	0	0	0	1	1	1	1	0	1	1	1	0	0	1	1	0	0	1	1	0
0	0	0	0	43		0	1	0	0	0	0	1	1	1	1	1	1	1	1	1	1	1	1	0	0	1	1	1
0	0	0	0	51		1	0	0	0	0	1	1	1	0	1	0	1	0	1	0	0	1	1	0	1	1	1	1
0	0	0	1	43		0	1	0	0	0	0	1	1	0	1	1	1	0	1	1	1	1	1	0	0	1	1	1
0	0	0	1	30		0	0	0	0	0	0	1	1	0	1	0	1	0	1	0	0	1	1	0	0	1	1	0
0	0	0	1	20		0	0	0	0	1	0	1	1	0	1	1	1	0	1	1	0	1	1	0	0	1	0	1
0	0	0	0	37		0	1	0	0	0	0	1	1	1	1	1	1	1	1	1	1	1	1	0	0	1	1	1
0	0	0	0	45		0	0	0	0	1	0	1	1	0	1	0	1	0	1	0	0	1	1	0	0	1	0	1
0	0	0	1	33		0	0	0	0	1	0	1	1	1	1	0	1	1	1	0	0	1	1	0	0	1	1	1
0	0	0	1	35		0	0	0	0	1	0	1	1	0	1	1	1	0	1	1	0	1	1	0	0	1	0	1
0	0	0	0	57		1	0	0	0	0	1	1	1	1	1	0	1	1	1	0	0	1	1	0	1	1	1	1
0	0	0	1	48		0	0	1	0	1	0	1	1	0	1	0	1	1	1	0	0	1	1	0	0	1	1	1
0	0	0	1	23		1	0	0	0	0	1	1	1	1	1	0	1	1	1	0	0	1	1	0	1	1	1	1
0	0	0	1	28		0	0	0	0	0	0	1	0	1	1	0	0	1	1	0	0	1	1	0	0	1	1	0
0	0	0	0	23		0	0	0	0	0	0	1	1	1	1	1	1	1	1	1	0	1	1	0	0	1	1	1
0	0	0	1	49		0	0	0	0	1	0	1	1	0	1	0	1	0	1	0	0	1	1	0	0	1	1	1
0	0	0	0	42		0	0	0	0	0	0	1	1	1	1	0	1	1	1	0	0	1	1	0	0	1	1	0
0	0	0	0	39		1	0	0	0	0	1	1	1	1	1	0	1	1	1	0	0	1	1	0	1	1	1	1
0	0	0	1	32		0	0	1	0	0	0	1	1	0	1	0	1	1	1	0	0	1	1	0	0	1	1	0	0.438	2.64147				107.486	2.03135					2.64147
0	0	0	1	23		1	0	0	0	0	1	1	1	0	1	1	1	0	1	1	0	1	1	0	1	1	0	1
0	0	0	1	50		1	0	0	0	0	1	1	1	0	1	1	1	0	1	1	0	1	1	0	1	1	0	1
0	0	0	1	31		1	0	0	0	0	1	1	1	0	1	1	1	0	1	1	0	1	1	0	1	1	0	1
0	0	0	0	40		0	0	0	0	1	0	1	1	0	1	0	1	0	1	0	0	1	1	0	0	1	0	1
0	0	0	1	47		0	0	0	0	0	0	1	1	1	1	0	1	1	1	0	0	1	1	0	0	1	1	0
0	0	0	0	31		0	0	1	0	0	0	1	1	1	1	0	0	1	1	0	0	1	1	0	0	1	1	0
0	0	0	1	44		0	0	0	0	1	0	1	1	0	1	1	1	0	1	1	0	1	1	0	0	1	0	1
0	0	0	0	32		0	1	0	0	0	0	1	1	1	1	1	1	0	1	1	1	1	1	0	0	1	1	1
0	0	0	0	53		0	0	0	0	0	0	1	1	0	1	0	1	0	1	0	0	1	1	0	0	1	1	0
0	0	0	0	22		0	0	0	0	0	0	1	1	1	1	0	1	1	1	0	0	1	1	0	0	1	1	0
0	0	0	1	32		0	1	0	0	0	0	1	1	1	1	1	1	1	1	1	1	1	1	0	0	1	1	1
0	0	0	0	39		1	0	0	0	0	1	1	1	1	1	0	1	1	1	0	0	1	1	0	1	1	1	1
0	0	0	0	34		1	0	0	0	0	1	1	1	1	1	0	1	0	1	0	0	1	1	0	1	1	1	1
0	0	0	1	37		0	1	0	0	0	0	1	1	0	1	1	1	0	1	1	1	1	1	0	0	1	1	1
0	0	0	1	26		0	1	0	0	0	0	1	1	0	1	1	1	0	1	1	1	1	1	0	0	1	1	1
0	0	0	1	42		0	0	0	1	0	0	1	0	1	1	0	1	1	1	0	1	1	1	0	0	1	1	0
0	0	0	1	55		0	0	0	0	0	0	1	1	1	1	0	1	1	1	0	0	1	1	0	0	1	1	0
0	0	0	0	61		1	0	0	0	0	1	1	1	0	1	0	1	0	1	0	0	1	1	0	1	1	1	1
0	0	0	0	62		0	1	0	0	0	0	1	1	0	0	1	1	0	0	1	1	1	1	0	0	1	0	1
0	0	0	1	59		1	0	0	0	0	1	1	1	1	1	0	1	1	1	0	0	1	1	0	1	1	1	1
0	0	0	1	45		0	0	0	0	0	0	1	1	1	1	0	1	1	1	0	0	1	1	0	0	1	1	0
0	0	0	1	42		0	1	0	0	0	0	1	1	0	0	1	1	0	0	1	1	1	1	0	0	1	0	1
0	0	0	1	34		1	0	0	0	0	1	1	1	1	1	0	1	1	1	0	0	1	1	0	1	1	1	1
0	0	0	1	36		0	0	1	0	0	0	1	1	0	1	0	1	1	1	0	0	1	1	0	0	1	1	0
0	0	0	0	37		1	0	0	0	0	1	1	1	1	1	0	1	1	1	0	0	1	1	0	1	1	1	1
0	0	0	0	28		0	1	0	0	0	0	1	1	0	1	1	1	0	1	1	1	1	1	0	0	1	1	1
0	0	0	1	55		0	0	1	0	0	0	1	1	1	1	0	0	1	1	0	0	1	1	0	0	1	1	0
0	0	0	0	43		0	0	0	1	0	0	1	1	1	1	0	1	1	1	0	1	1	1	0	0	1	1	0
0	0	0	0	21		0	0	0	0	1	0	1	1	1	1	0	1	1	1	0	0	1	1	0	0	1	1	1
0	0	0	1	28		0	0	0	0	0	0	1	1	1	1	0	1	1	1	0	0	1	1	0	0	1	1	0
0	0	0	0	29		0	1	1	0	0	0	1	1	0	1	1	1	1	1	1	1	1	1	0	0	1	1	1
0	0	0	1	20		1	0	0	0	0	1	1	1	1	1	0	1	1	1	0	0	1	1	0	1	1	1	1
0	0	0	1	24		0	0	0	0	0	0	1	1	1	1	0	1	0	1	0	0	1	1	0	0	1	1	0
0	0	0	1	27		0	0	0	1	1	0	1	1	1	1	0	1	1	1	0	1	1	1	0	0	1	1	1	0.84	2.92428										2.92428
0	0	1	1	36		0	0	0	0	0	0	1	1	1	1	0	1	1	1	0	0	1	1	1	0	1	1	1
0	0	1	1	27		0	0	0	0	0	0	1	1	0	1	1	1	0	1	1	0	1	1	0	0	1	1	1
0	0	1	1	35		0	1	0	0	0	0	1	1	1	1	1	1	1	1	1	1	1	1	0	0	1	1	1
0	0	1	0	34		1	0	0	0	0	1	1	1	0	1	0	1	0	1	0	0	1	1	0	1	1	1	1
0	0	1	1	52		0	0	0	1	0	0	1	0	1	1	0	0	1	1	0	1	1	1	0	0	1	1	0
0	0	1	0	36		0	0	0	0	1	0	1	1	0	1	0	1	0	1	0	0	1	1	1	0	1	0	1
0	0	1	0	53		0	0	0	0	0	0	1	1	0	1	0	1	0	1	0	0	1	1	0	0	1	1	0
0	0	1	0	34		0	0	0	0	0	0	1	1	0	1	1	1	0	1	0	0	1	1	1	0	1	0	1
0	0	1	0	53		0	1	0	0	0	0	1	1	1	1	1	1	1	1	1	1	1	1	0	0	1	1	1
0	0	1	0	42		0	1	0	0	0	0	1	1	1	1	1	1	1	1	1	1	1	1	0	0	1	1	1
0	0	1	0	37		0	0	0	0	0	0	1	1	0	1	1	1	0	1	1	0	1	1	0	0	1	1	1
0	0	1	0	44		0	0	0	0	0	0	1	1	1	1	0	1	1	1	0	0	1	1	0	0	1	1	0
0	0	1	0	28		0	0	0	0	0	0	1	1	0	1	1	1	0	1	1	0	1	1	1	0	1	0	1
0	0	1	0	38		0	0	0	0	1	0	1	1	0	1	0	1	0	1	0	0	1	1	0	0	1	0	1
0	0	1	1	36		0	0	0	1	0	0	1	0	1	1	0	0	1	1	0	1	1	1	0	0	1	1	1
0	0	1	1	18		0	0	0	0	0	0	1	1	0	1	1	1	0	1	1	0	1	1	0	0	1	1	1
0	0	1	0	27		0	1	0	0	1	0	1	1	0	1	1	1	0	1	1	1	1	1	0	0	1	0	1
0	0	1	0	28		0	0	0	0	0	0	1	1	1	1	0	1	1	1	0	0	1	1	1	0	1	1	1
0	0	1	1	27		0	0	0	0	1	0	1	1	1	1	0	1	1	1	0	0	1	1	0	0	1	1	1	0.416	2.61909				118.423	2.07344
0	0	1	0	37		0	1	0	0	0	0	1	1	1	1	1	1	1	1	1	1	1	1	0	0	1	1	1
0	0	1	1	52		0	1	0	0	0	0	1	1	0	1	1	1	0	1	1	1	1	1	0	0	1	1	1
0	0	1	0	43		1	0	0	0	0	1	1	1	1	1	0	1	0	1	0	0	1	1	0	1	1	1	1	0.396	2.5977
0	0	1	0	18		0	0	1	0	0	0	1	1	0	1	0	1	1	1	0	0	1	1	0	0	1	1	0
0	0	1	1	33		0	0	0	0	1	0	1	1	0	1	0	1	0	1	0	0	1	1	0	0	1	1	1
0	0	1	0	38		0	0	0	0	0	0	1	1	1	1	1	1	0	1	1	0	1	1	0	0	1	1	1
0	0	1	1	33		1	0	0	0	0	1	1	1	0	1	0	1	0	1	0	0	1	1	0	1	1	1	1
0	0	1	1	29		0	1	0	0	0	0	1	1	1	1	1	1	1	1	1	1	1	1	0	0	1	1	1
0	0	1	1	28		0	0	0	0	0	0	1	1	1	1	0	1	1	1	0	0	1	1	1	0	1	1	1
0	0	1	1	39		0	0	0	0	1	0	1	1	0	1	0	1	0	1	0	0	1	1	0	0	1	0	1
0	0	1	1	46		0	0	0	0	1	0	1	1	0	1	0	1	0	1	0	0	1	1	0	0	1	1	1
0	0	1	1	42		0	1	0	0	0	0	1	1	0	1	1	1	1	1	1	1	1	1	0	0	1	0	1
0	0	1	1	35		0	0	0	0	1	0	1	1	0	1	0	1	0	1	0	0	1	1	1	0	1	0	1	0.38	2.57978				673.371	2.82825
0	0	1	1	49		0	1	0	0	0	0	1	1	0	0	1	1	0	0	1	1	1	1	0	0	1	0	1
0	0	1	1	26		0	0	0	0	0	0	1	1	0	1	0	1	0	1	0	0	1	1	1	0	1	1	1
0	0	1	0	32		0	0	0	0	1	0	1	1	0	1	0	1	0	1	0	0	1	1	0	0	1	0	1	0.362	2.55871
0	0	1	0	61		0	1	0	0	1	0	1	1	0	1	1	1	0	1	1	1	1	1	0	0	1	0	1
0	0	1	0	42		1	0	0	0	0	1	1	1	0	1	0	1	0	1	0	0	1	1	0	1	1	1	1
0	0	1	0	32		0	0	0	0	0	0	1	0	1	1	0	0	1	1	0	0	1	1	0	0	1	1	0
0	0	1	0	34		1	0	0	0	1	1	1	1	0	1	0	1	0	1	0	0	1	1	0	1	1	0	1
0	0	1	0	32		0	0	1	0	0	0	1	1	0	1	0	1	1	1	0	0	1	1	1	0	1	1	1
0	0	1	0	37		0	0	1	0	1	0	1	1	0	1	0	1	1	1	0	0	1	1	0	0	1	1	1
0	0	1	1	28		0	0	0	0	0	0	1	1	1	1	1	1	1	1	1	0	1	1	0	0	1	1	1
0	0	1	1	56		0	1	0	0	0	0	1	1	1	1	1	1	1	1	1	1	1	1	0	0	1	0	1
0	2	1	1	65		0	0	0	0	1	0	1	1	0	1	0	1	0	1	0	0	1	1	0	0	1	1	1
0	2	1	1	67		0	0	0	0	1	0	1	1	1	1	0	1	1	1	0	0	1	1	0	0	1	1	1
0	2	1	1	48		0	0	0	0	0	0	1	0	0	1	0	1	1	1	0	0	1	1	0	0	1	1	0
0	2	1	0	69		0	0	0	0	1	0	1	1	1	1	0	1	1	1	0	0	1	1	0	0	1	1	1
0	2	1	0	30		0	0	0	0	1	0	1	1	1	1	0	1	1	1	0	0	1	1	0	0	1	1	1
0	2	1	0	68		0	0	0	0	0	0	1	1	1	1	0	1	1	1	0	0	1	1	1	0	1	1	1
0	2	1	1	49		0	0	0	0	0	0	1	1	1	1	0	1	1	1	0	0	1	1	0	0	1	1	0
0	2	1	1	51		1	1	0	0	0	1	1	1	0	1	1	1	0	1	1	1	1	1	0	1	1	0	1
0	2	1	1	40		0	0	0	0	0	0	1	1	1	1	0	1	1	1	0	0	1	1	0	0	1	1	0
0	2	1	1	44		0	0	0	0	1	0	1	1	0	1	1	1	0	1	0	0	1	1	0	0	1	0	1
0	2	1	1	45		0	0	0	0	0	0	1	1	0	1	1	1	0	1	1	0	1	1	0	0	1	1	1
0	2	1	0	33		1	0	0	0	0	1	1	1	1	1	0	1	1	1	0	0	1	1	0	1	1	1	1
0	2	1	0	31		0	1	0	0	0	0	1	1	1	1	1	1	1	1	1	1	1	1	0	0	1	1	1
0	2	1	1	68		0	0	0	0	0	0	1	1	0	1	1	1	0	1	1	0	1	1	0	0	1	1	1
0	2	1	1	61		0	1	0	0	0	0	1	1	1	1	1	1	1	1	1	1	1	1	0	0	1	1	1
0	2	1	0	59		1	0	0	0	1	1	1	1	0	1	0	1	0	1	0	0	1	1	0	1	1	0	1
0	2	1	1	44		0	0	0	0	0	0	1	1	0	1	1	1	0	1	1	0	1	1	1	0	1	0	1
0	2	1	1	59		0	0	0	0	1	0	1	1	0	1	0	1	0	1	0	0	1	1	0	0	1	1	1
0	2	1	0	56		0	0	0	0	1	0	1	1	0	1	0	1	0	1	0	0	1	1	0	0	1	1	1
0	2	1	1	41		1	0	0	0	0	1	1	1	1	1	0	1	1	1	0	0	1	1	0	1	1	1	1
0	2	1	1	67		0	0	0	0	1	0	1	1	1	1	0	1	0	1	0	0	1	1	0	0	1	1	1
0	2	1	1	43		0	0	0	0	1	0	1	1	1	1	0	1	0	1	0	0	1	1	0	0	1	1	1
0	2	1	0	22		1	1	0	0	0	1	1	1	0	1	1	1	0	1	1	1	1	1	0	1	1	0	1
0	2	1	1	35		0	0	0	0	1	0	1	1	1	1	0	1	1	1	0	0	1	1	0	0	1	1	1
0	2	1	1	29		0	1	0	0	0	0	1	1	0	0	1	1	0	0	1	1	1	1	0	0	1	0	1
0	2	1	1	35		0	0	0	0	0	0	1	1	1	1	0	1	1	1	0	0	1	1	0	0	1	1	0
0	2	1	0	64		0	0	0	0	0	0	1	0	1	1	0	0	1	1	0	0	1	1	0	0	1	1	0
0	2	1	0	58		0	0	0	0	0	0	1	1	1	1	1	1	1	1	1	0	1	1	0	0	1	1	1
0	2	1	0	33		0	0	0	0	1	0	1	1	0	1	0	1	0	1	0	0	1	1	0	0	1	1	1
0	2	1	1	36		0	1	0	0	0	0	1	1	0	1	1	1	0	1	1	1	1	1	0	0	1	1	1
0	2	1	1	26		1	0	0	0	0	1	1	1	0	1	0	1	0	1	0	0	1	1	1	1	1	0	1
0	2	1	1	37		0	1	0	0	0	0	1	1	1	1	1	1	1	1	1	1	1	1	0	0	1	1	1
0	2	1	1	44		0	1	0	0	0	0	1	1	0	1	1	1	0	1	1	1	1	1	0	0	1	1	1
0	2	1	1	28		0	0	0	0	0	0	1	1	1	1	0	1	1	1	0	0	1	1	0	0	1	1	0
0	2	1	1	62		0	1	0	0	0	0	1	1	0	0	1	1	0	0	1	1	1	1	0	0	1	0	1
0	2	1	1	20		1	0	0	0	0	1	1	1	1	1	0	1	1	1	0	0	1	1	0	1	1	1	1
0	2	1	1	25		0	0	0	0	1	0	1	1	1	1	0	1	1	1	0	0	1	1	0	0	1	1	1
0	2	1	0	17		0	1	0	0	0	0	1	1	0	0	1	1	0	0	1	1	0	1	0	0	1	0	1
0	2	1	0	42		0	0	0	0	0	0	1	1	0	1	1	1	0	1	1	0	1	1	0	0	1	1	1
0	2	1	0	25		0	0	0	0	0	0	1	1	1	1	0	1	1	1	0	0	1	1	0	0	1	1	0
0	2	1	1	22		0	1	0	0	0	0	1	1	0	0	1	1	0	0	1	1	1	1	0	0	1	0	1
0	2	1	1	37		0	0	0	0	1	0	1	1	0	1	0	1	0	1	0	0	1	1	0	0	1	1	1
0	2	1	0	51		0	0	0	0	1	0	1	1	0	1	1	1	0	1	1	0	1	1	0	0	1	0	1
0	2	1	1	22		0	1	0	0	0	0	1	1	1	1	1	1	1	1	1	1	1	1	0	0	1	1	1
0	2	1	1	40		0	1	0	0	0	0	1	1	0	0	1	1	0	0	1	1	1	1	0	0	1	0	1
0	2	1	1	21		0	0	0	0	0	0	1	1	1	1	0	1	1	1	0	0	1	1	0	0	1	1	0
0	2	1	0	46		0	0	0	0	0	0	1	1	0	1	0	1	0	1	0	0	1	1	1	0	1	1	1
0	2	1	0	48		0	0	0	0	1	0	1	1	1	1	0	1	1	1	0	0	1	1	0	0	1	1	1
1	1	0	1	40	0	0	0	0	0	0	0	1	1	0	1	1	1	0	1	1	0	1	1	0	0	1	1	1
1	1	0	0	26	0	0	0	0	0	0	0	1	1	1	1	0	1	0	1	0	0	1	1	1	0	1	1	1								3.44468	3.44468	3.44468
1	1	0	1	57	0	1	0	0	0	0	1	1	1	1	1	0	1	0	1	0	0	1	1	0	1	1	1	1								0.900585	0.900585	0.900585
1	1	0	1	41	0	0	1	0	0	0	0	1	1	1	1	1	1	1	1	1	1	1	1	0	0	1	1	1								3.28551	3.28551	3.28551
1	1	0	0	40	0	0	0	0	0	0	0	1	1	1	1	0	1	0	1	0	0	1	1	1	0	1	1	1								1.32331	1.32331	1.32331
1	1	0	0	65	0	0	0	0	0	0	0	1	1	1	1	0	1	1	1	0	0	1	1	1	0	1	1	1								2.65688	2.65688	2.65688
1	1	0	1	49	0	1	0	0	0	0	1	1	1	1	1	0	1	1	1	0	0	1	1	0	1	1	1	1								7.28114
1	1	0	0	36	0	1	0	1	0	0	1	1	1	0	1	0	1	1	1	0	0	1	1	0	1	1	1	1	0.462	2.66464						1.7352	1.7352	1.7352		2.66464
1	1	0	0	28	0	1	0	0	1	0	1	1	1	1	1	0	1	1	1	0	1	1	1	0	1	1	1	1								2.9487	2.9487	2.9487
1	1	0	1	44	0	1	0	0	0	0	1	1	1	1	1	0	1	1	1	0	0	1	1	0	1	1	1	1								2.30753	2.30753	2.30753
1	1	0	1	41	0	0	0	0	0	0	0	1	1	1	1	0	1	1	1	0	0	1	1	1	0	1	1	1								2.7712	2.7712	2.7712
1	1	0	1	24	0	0	0	0	0	0	0	1	1	1	1	0	1	1	1	0	0	1	1	0	0	1	1	0								2.72115	2.72115	2.72115
1	1	0	1	45	0	1	0	0	0	0	1	1	1	1	1	0	1	0	1	0	0	1	1	0	1	1	1	1								0.388893	0.388893	0.388893
1	1	0	0	67	0	0	0	0	1	0	0	1	1	1	1	0	1	1	1	0	1	1	1	0	0	1	1	0								1.5508	1.5508	1.5508
1	1	0	0	65	0	0	1	0	0	0	0	1	1	0	1	1	1	0	1	1	1	1	1	0	0	1	1	1								6.61086
1	1	0	1	58	1	1	1	0	0	0	1	1	1	0	1	1	1	0	1	1	1	1	1	0	1	1	0	1
1	1	0	1	48	0	0	1	0	0	0	0	1	1	0	1	1	1	0	1	1	1	1	1	0	0	1	1	1								2.94895	2.94895	2.94895
1	1	0	1	50	0	0	1	0	0	0	0	1	1	0	1	1	1	0	1	1	1	1	1	1	0	1	1	1
1	1	0	1	28	0	1	0	0	0	0	1	1	1	1	1	0	1	0	1	0	0	1	1	0	1	1	1	1								1.49781	1.49781	1.49781
1	1	0	1	57	0	0	0	1	1	0	0	1	1	1	1	0	0	1	1	0	1	1	1	0	0	1	1	0	0.366	2.56348						1.25506	1.25506	1.25506		2.56348
1	1	0	1	44	0	1	0	0	0	0	1	1	1	1	1	0	1	0	1	0	0	1	1	0	1	1	1	1								1.06037	1.06037	1.06037
1	1	0	0	27	0	0	0	0	0	0	0	1	1	1	1	0	1	1	1	0	0	1	1	1	0	1	1	1								6.54976
1	1	0	1	40	0	1	0	0	0	0	1	1	1	0	1	1	1	0	1	1	0	1	1	0	1	1	0	1	0.074	1.86923						1.27826	1.27826	1.27826		1.86923
1	1	0	0	59	0	0	0	0	0	0	0	1	1	0	1	0	1	0	1	0	0	1	1	0	0	1	1	0
1	1	0	0	47	0	0	1	0	0	0	0	1	1	0	1	1	1	0	1	1	1	1	1	0	0	1	1	1								1.68863	1.68863	1.68863
1	1	0	0	63	0	0	1	0	0	0	0	1	1	0	0	1	1	0	0	1	1	0	1	0	0	1	0	1								0.623819	0.623819	0.623819
1	1	0	0	43	1	0	0	0	0	0	0	1	1	0	1	0	1	0	1	0	0	1	1	0	0	1	1	0
1	1	0	0	58	0	0	1	0	0	0	0	1	1	0	0	1	1	0	0	1	1	1	1	0	0	1	0	1								4.96785	4.96785	4.96785
1	1	0	0	57	0	0	1	0	0	0	0	1	1	1	1	1	1	1	1	1	1	1	1	0	0	1	1	1
1	1	0	0	60	0	1	0	0	0	0	1	1	1	1	1	0	1	1	1	0	0	1	1	0	1	1	1	1	0.33	2.51851						2.58071	2.58071	2.58071		2.51851
1	1	0	0	38	0	0	0	0	0	1	0	1	1	0	1	0	1	0	1	0	0	1	1	0	0	1	1	1								2.20398	2.20398	2.20398
1	1	0	0	36	1	0	0	0	0	0	0	1	1	0	1	1	1	0	1	1	0	1	1	0	0	1	1	1								2.73807	2.73807	2.73807
1	1	0	1	37	0	0	0	0	0	0	0	1	0	1	1	0	0	1	1	0	0	1	1	0	0	1	1	0
1	1	0	0	36	0	0	1	0	0	0	0	1	1	1	1	1	1	1	1	1	1	1	1	0	0	1	1	1								4.39938	4.39938	4.39938
1	1	0	1	48	0	0	1	0	0	0	0	1	1	0	0	1	1	0	0	1	1	1	1	0	0	1	0	1
1	1	0	1	30	0	0	0	0	0	0	0	1	1	1	1	0	1	1	1	0	0	1	1	0	0	1	1	0								0.86449	0.86449	0.86449
1	1	0	0	37	0	0	0	0	0	0	0	1	1	1	1	0	1	1	1	0	0	1	1	0	0	1	1	0								0.69788	0.69788	0.69788
1	1	0	0	45	0	0	0	0	0	1	0	1	1	1	1	0	1	1	1	0	0	1	1	0	0	1	0	1	0.356	2.55145										2.55145
1	1	0	0	52	0	1	0	0	0	0	1	1	1	1	1	0	1	1	1	0	0	1	1	0	1	1	1	1
1	1	0	0	58	1	1	0	0	0	0	1	1	1	1	1	0	1	0	1	0	0	1	1	0	1	1	1	1	0.358	2.55388										2.55388
1	1	0	1	27	0	0	0	0	1	0	0	1	0	1	1	0	0	1	1	0	1	1	1	0	0	1	1	0	0.352	2.54654						0.525757	0.525757	0.525757		2.54654
1	1	0	0	69	0	1	0	0	0	0	1	1	1	0	1	1	1	0	1	1	0	1	1	0	1	1	0	1	0.729	2.86273										2.86273
1	1	0	0	44	1	0	0	0	0	1	0	1	1	0	1	1	1	0	1	0	0	1	1	0	0	1	0	1	0.0918	1.96284										1.96284
1	1	0	1	52	1	0	0	0	0	1	0	1	1	0	1	0	1	0	1	0	0	1	1	0	0	1	1	1	0.446	2.64933										2.64933
1	1	0	0	32	1	1	1	0	0	0	1	1	1	0	1	1	1	0	1	1	1	1	1	0	1	1	0	1	0.35	2.54407										2.54407
1	1	0	0	71	0	0	0	0	0	0	0	1	1	0	1	1	1	0	1	1	0	1	1	0	0	1	1	1	0.476	2.67761										2.67761
1	1	0	1	44	1	0	0	0	0	0	0	1	1	1	1	1	1	0	1	1	0	1	1	0	0	1	1	1								0.514057	0.514057	0.514057
1	0	0	0	68	1	1	0	0	0	0	1	1	1	0	1	1	1	0	1	1	0	1	1	0	1	1	0	1	0.747	2.87332	3420		3.53403	576.9	2.7611					2.87332
1	0	0	1	34	1	1	0	0	0	0	1	1	1	0	1	0	1	0	1	0	0	1	1	0	1	1	1	1	0.72	2.85733	34.2		1.53403							2.85733
1	0	0	0	52	0	0	0	0	0	0	0	1	0	1	1	0	0	1	1	0	0	1	1	0	0	1	1	0
1	0	0	1	50	0	1	0	0	0	0	1	1	1	1	1	0	1	1	1	0	0	1	1	0	1	1	0	1
1	0	0	0	47	0	1	0	0	0	0	1	1	1	0	1	0	1	0	1	0	0	1	1	0	1	1	1	1	0.819	2.91328	1592.2	1.9518	3.202	488.55	2.68891					2.91328
1	0	0	0	31	0	0	0	0	0	0	0	1	1	0	0	1	1	0	1	0	0	1	1	0	0	1	0	1	0.412	2.6149	2500.4		3.39801	660.6	2.81994					2.6149
1	0	0	1	51	0	1	0	0	0	0	1	1	1	0	1	0	1	1	1	0	0	1	1	0	1	1	0	1	0.388	2.58883	2519.4	2.07796	3.4013	536.1	2.72925					2.58883
1	0	0	0	27	1	1	0	0	0	0	1	1	1	0	1	0	1	0	1	0	0	1	1	0	1	1	1	1	0.334	2.52375	2905.1		3.46316							2.52375
1	0	0	0	59		0	0	0	0	1	0	1	1	0	1	0	1	0	1	0	0	1	1	0	0	1	1	1
1	0	0	0	36	1	0	0	0	0	0	0	1	1	0	1	1	1	0	1	1	0	1	1	0	0	1	1	1
1	0	0	0	70		1	0	1	0	0	1	1	1	0	1	0	1	1	1	0	0	1	1	0	1	1	1	1
1	0	0	0	47	1	0	1	0	0	0	0	1	1	0	1	1	1	0	1	1	1	1	1	0	0	1	1	1
1	0	0	0	69	1	0	1	0	0	0	0	1	1	0	0	1	1	0	0	1	1	1	1	0	0	1	0	1
1	0	0	0	72		1	0	0	0	0	1	1	1	0	1	0	1	0	1	0	0	1	1	0	1	1	1	1
1	0	0	0	56	1	0	0	0	1	0	0	1	0	1	1	0	0	1	1	0	1	1	1	0	0	1	1	0
1	0	0	0	72	1	0	0	0	0	1	0	1	1	1	1	0	1	1	1	0	0	1	1	0	0	1	1	1
1	0	0	0	45		0	0	0	1	0	0	1	0	1	1	0	0	1	1	0	1	1	1	0	0	1	1	0
1	0	0	1	94	1	0	0	0	0	0	0	1	0	1	1	0	0	1	1	0	0	1	1	0	0	1	1	0
1	0	0	1	68	1	0	0	0	0	1	0	1	1	1	1	0	1	1	1	0	0	1	1	0	0	1	1	1	0.37	2.5682	26.6	0.947238	1.42488	367.2	2.5649					2.5682
1	0	0	1	67	0	0	1	0	0	0	0	1	1	0	1	1	1	0	1	1	1	1	1	0	0	1	1	1
1	0	0	1	60	1	1	0	0	0	0	1	1	1	1	1	0	1	1	1	0	0	1	1	0	1	1	1	1	1.026	3.01115	1343.3		3.12817							3.01115
1	0	0	1	68	1	0	1	0	0	0	0	1	1	0	0	1	1	0	0	1	1	1	1	0	0	1	0	1
1	0	0	1	52	1	1	0	0	0	0	1	1	1	0	1	0	1	0	1	0	1	1	1	0	1	1	1	1	1.68	3.22531	469.3		2.67145							3.22531
1	0	0	1	65	1	1	1	0	0	0	1	1	1	0	1	1	1	0	1	1	1	1	1	0	1	1	0	1	0.42	2.62325	2707.5		3.43257							2.62325
1	0	0	1	65	1	0	0	0	0	1	0	1	1	1	1	0	1	1	1	0	0	1	1	0	0	1	1	1	3.824	3.58252	786.6		2.89575							3.58252
1	0	0	1	51	1	0	1	0	0	1	0	1	1	0	1	1	1	0	1	1	1	1	1	0	0	1	0	1	0.346	2.53908	3072.3	2.11465	3.48746	352.8	2.54753					2.53908
1	0	0	0	63	1	0	0	1	0	0	0	1	1	0	1	0	1	1	1	0	0	1	1	0	0	1	1	0
1	0	0	0	80	1	1	1	0	0	0	1	1	1	0	1	1	1	0	1	1	1	1	1	0	1	1	0	1	0.765	2.88366	2727.4	2.08714	3.43575	231	2.36361					2.88366
1	0	0	1	81	1	1	0	0	0	0	1	1	1	1	1	0	1	1	1	0	0	1	1	0	1	1	0	1	0.0715	1.85431	1377.5		3.13909							1.85431
1	0	0	1	61	0	0	0	0	0	0	0	1	1	1	1	0	1	1	1	0	0	1	1	0	0	1	1	0
1	0	0	1	76		0	0	0	0	0	0	1	1	0	1	0	1	0	1	0	0	1	1	0	0	1	1	0
1	0	0	1	57		0	0	0	1	0	0	1	0	1	1	0	0	1	1	0	1	1	1	0	0	1	1	1
1	0	0	1	52	1	0	1	0	0	0	0	1	1	1	1	1	1	1	1	1	1	1	1	0	0	1	1	1
1	0	0	0	82		0	0	0	1	0	0	1	0	1	1	0	0	1	1	0	1	1	1	0	0	1	1	0
1	0	0	0	67	0	0	0	0	0	0	0	1	1	0	0	1	1	0	1	0	0	1	1	0	0	1	0	1
1	0	0	0	61	1	0	1	0	0	1	0	1	1	0	1	1	1	0	1	1	1	1	1	0	0	1	0	1	0.834	2.92117	1970.3		3.29453							2.92117
1	0	0	0	60	1	0	0	0	0	0	0	1	1	1	1	0	1	1	1	0	0	1	1	0	0	1	1	0
1	0	0	0	58	1	1	0	0	0	0	1	1	1	1	1	0	1	0	1	0	0	1	1	0	1	1	1	1
1	0	0	1	70	1	1	1	0	0	0	1	1	1	0	1	1	1	0	1	1	1	1	1	0	1	1	0	1
1	0	0	0	59	1	1	1	0	0	0	1	1	1	0	1	1	1	0	1	1	1	1	1	0	1	1	0	1
1	0	0	0	73	1	0	0	0	0	1	0	1	1	0	1	0	1	0	1	0	0	1	1	0	0	1	1	1
1	0	0	0	58	1	0	0	0	0	0	0	1	0	1	1	0	1	1	1	0	0	1	1	0	0	1	1	0
1	0	0	1	73		1	1	0	0	0	1	1	1	0	1	1	1	0	1	1	1	1	1	0	1	1	0	1
1	0	0	1	73	1	0	1	0	0	0	0	1	1	0	0	1	1	0	0	1	1	1	1	0	0	1	0	1
1	0	0	1	48	0	0	0	0	0	1	0	1	1	0	1	0	1	0	1	0	0	1	1	0	0	1	0	1
1	0	0	0	57	1	0	0	0	0	1	0	1	1	1	1	0	1	1	1	0	0	1	1	0	0	1	1	1
1	0	0	0	45	1	0	0	0	1	0	0	1	1	1	1	0	1	1	1	0	1	1	1	0	0	1	1	0
1	0	0	1	27	1	1	0	0	0	0	1	1	1	1	1	0	1	1	1	0	0	1	1	0	1	1	1	1
1	0	0	0	42	1	0	0	0	0	0	0	1	1	0	1	0	1	1	1	0	0	1	1	0	0	1	1	1
1	0	0	1	68	1	1	0	0	0	0	1	1	1	0	1	0	1	0	1	0	0	1	1	0	1	1	1	1
1	0	0	1	61	0	1	0	0	0	0	1	1	1	1	1	0	1	1	1	0	0	1	1	0	1	1	1	1	0.819	2.91328	642	1.91233	2.80754	356.4	2.55194					2.91328
1	0	0	0	75	1	0	1	0	0	0	0	1	1	1	1	1	1	1	1	1	1	1	1	0	0	1	1	1
1	0	0	0	43	1	0	0	1	0	1	0	1	1	0	1	0	1	1	1	0	0	1	1	0	0	1	1	1
1	0	0	1	57	0	0	0	1	0	1	0	1	1	0	1	0	1	1	1	0	0	1	1	0	0	1	1	1	0.978	2.99034	1234.1		3.09135							2.99034
1	0	0	0	64	1	1	0	0	0	0	1	1	1	0	1	0	1	1	1	0	1	1	1	0	1	1	1	1
1	0	0	0	61	1	0	0	0	0	1	0	1	1	0	1	0	1	0	1	0	0	1	1	0	0	1	1	1
1	0	0	0	24	1	0	1	1	0	0	0	1	1	0	1	1	1	1	1	1	1	1	1	0	0	1	1	1
1	0	0	0	42	0	0	0	0	1	0	0	1	0	1	1	0	0	1	1	0	1	1	1	0	0	1	1	0	0.462	2.66464	1213.8		3.08415							2.66464
1	0	0	1	34	1	0	0	0	1	0	0	1	1	1	1	0	1	1	1	0	1	1	1	0	0	1	1	0
1	0	0	1	49	0	0	0	0	1	0	0	1	0	1	1	0	0	1	1	0	1	1	1	0	0	1	1	0	0.831	2.9196	1445.1		3.1599							2.9196
1	0	0	0	36	0	1	0	0	0	0	1	1	1	0	1	0	1	0	1	0	1	1	1	0	1	1	1	1	1.848	3.2667	244		2.38739							3.2667
1	0	0	1	43	1	0	0	0	1	0	0	1	1	1	1	0	0	1	1	0	1	1	1	0	0	1	1	1
1	0	0	0	38	1	0	1	0	0	0	0	1	1	0	1	1	1	0	1	1	1	1	1	0	0	1	1	1
1	0	0	0	63	1	0	1	0	0	0	0	1	1	1	1	1	1	1	1	1	1	1	1	0	0	1	1	1
1	0	0	1	41	1	0	0	0	1	0	0	1	1	1	1	0	1	1	1	0	0	1	1	0	0	1	1	0
1	0	0	1	50	0	0	0	0	0	0	0	1	1	1	1	0	1	0	1	0	0	1	1	0	0	1	1	0
1	0	0	0	56	1	0	0	0	0	0	0	1	1	0	1	1	1	0	1	0	0	1	1	0	0	1	1	1
1	0	0	0	63		1	0	0	0	0	1	1	1	1	1	0	1	1	1	0	0	1	1	0	1	1	0	1
1	0	0	0	32	1	0	0	0	0	1	0	1	1	0	1	0	1	0	1	0	1	1	1	0	0	1	1	1
1	0	0	1	58	0	1	0	0	0	0	1	1	1	0	1	1	1	0	1	0	0	1	1	0	1	1	0	1
1	0	0	0	42	1	0	0	0	0	0	0	1	1	0	1	1	1	0	1	0	0	1	1	0	0	1	1	1
1	0	0	0	31	1	1	0	0	0	0	1	1	1	1	1	0	1	0	1	0	0	1	1	0	1	1	1	1
1	0	0	0	52	1	1	0	0	0	0	1	1	1	1	1	0	1	1	1	0	0	1	1	0	1	1	1	1
1	0	0	1	19	0	1	0	0	0	0	1	1	1	0	1	0	1	0	1	0	0	1	1	0	1	1	1	1
1	0	0	0	53	1	1	0	0	0	0	1	1	1	0	1	1	1	0	1	1	0	1	1	0	1	1	0	1
1	0	0	0	67		0	1	0	0	0	0	1	1	1	1	1	1	1	1	1	1	1	1	0	0	1	1	1
1	0	0	0	56	1	0	1	0	0	1	0	1	1	0	1	1	1	0	1	1	1	1	1	0	0	1	0	1
1	0	0	0	35	0	0	0	0	0	1	0	1	1	1	1	0	1	1	1	0	0	1	1	0	0	1	1	1
1	0	0	0	53	1	0	0	0	1	0	0	1	1	1	1	0	1	1	1	0	1	1	1	0	0	1	1	0
1	0	0	1	77	1	1	0	0	0	0	1	1	1	1	1	0	1	1	1	0	0	1	1	0	1	1	1	1
1	0	0	0	45	1	0	1	0	0	0	0	1	1	0	0	1	1	0	0	1	1	1	1	0	0	1	0	1
1	0	0	0	47	0	0	0	0	0	1	0	1	1	0	1	0	1	0	1	0	0	1	1	0	0	1	1	1
1	0	0	0	34	1	0	0	0	1	1	0	1	1	1	1	0	1	1	1	0	1	1	1	0	0	1	1	1
1	0	0	0	63	0	1	0	0	0	0	1	1	1	1	1	0	1	1	1	0	0	1	1	0	1	1	1	1
1	0	0	0	58	1	0	0	0	0	1	0	1	1	1	1	0	1	0	1	0	0	1	1	0	0	1	1	1
1	0	0	0	48	1	0	0	0	1	0	0	1	0	1	1	0	0	1	1	0	1	1	1	0	0	1	1	0
1	0	0	0	66	1	1	0	0	1	0	1	1	1	1	1	0	1	1	1	0	1	1	1	0	1	1	1	1
1	0	0	1	45	0	0	1	0	0	0	0	1	1	0	0	1	1	0	0	1	1	1	1	0	0	1	0	1
1	0	0	0	31		1	0	0	0	1	1	1	1	0	1	0	1	0	1	0	0	1	1	0	1	1	0	1
1	0	0	1	33	1	1	0	0	1	0	1	1	1	1	1	0	1	1	1	0	1	1	1	0	1	1	1	1
1	0	0	1	41	0	0	0	0	1	0	0	1	0	1	1	0	0	1	1	0	1	1	1	0	0	1	1	0
1	0	0	0	48	1	0	0	0	0	0	0	1	1	0	1	0	1	0	1	0	1	1	1	0	0	1	1	0
1	0	0	1	41	1	0	0	0	0	1	0	1	1	1	1	0	1	1	1	0	0	1	1	0	0	1	1	1
1	0	0	1	34	1	1	0	0	0	0	1	1	1	0	1	1	1	0	1	1	0	1	1	0	1	1	0	1
1	0	0	1	29	1	1	0	0	0	0	1	1	1	0	1	1	1	0	1	1	0	1	1	0	1	1	0	1
1	0	0	1	51	0	1	0	0	0	0	1	1	1	1	1	0	1	1	1	0	0	1	1	0	1	1	1	1
1	0	0	1	51	0	1	0	0	0	0	1	1	1	0	1	1	1	0	1	1	0	1	1	0	1	1	0	1
1	0	0	1	32		0	1	0	0	0	0	1	1	1	1	1	1	1	1	1	1	1	1	0	0	1	1	1
1	0	0	0	31	1	0	0	0	0	1	0	1	1	0	1	0	1	0	1	0	0	1	1	0	0	1	1	1
1	0	0	0	58	1	0	0	0	0	1	0	1	1	0	1	0	1	0	1	0	0	1	1	0	0	1	0	1
1	0	0	1	30	1	0	0	0	0	0	0	1	1	1	1	0	1	1	1	0	0	1	1	0	0	1	1	0
1	0	0	0	50	1	0	0	0	0	0	0	1	1	0	1	1	1	0	1	1	1	0	1	0	0	1	1	1
1	0	0	1	35	0	0	0	0	0	0	0	1	1	1	1	0	1	1	1	0	0	1	1	0	0	1	1	0
1	0	0	0	53		1	0	0	0	0	1	1	1	1	1	0	1	1	1	0	0	1	1	0	1	1	1	1
1	0	0	0	55	0	0	0	0	0	0	0	1	1	0	1	1	1	0	1	0	0	1	1	0	0	1	1	1
1	0	0	0	28	0	0	0	0	0	1	0	1	1	0	1	1	1	0	1	1	0	1	1	0	0	1	0	1
1	0	0	1	24	1	0	0	1	0	1	0	1	1	0	1	0	1	1	1	0	0	1	1	0	0	1	1	1
1	0	0	0	18		0	0	0	0	0	0	1	1	0	1	1	1	0	1	1	0	1	1	0	0	1	1	1
1	0	0	1	24		0	0	0	0	1	0	1	1	0	1	1	1	0	1	1	0	1	1	0	0	1	0	1
1	0	0	1	41	0	0	0	0	0	0	0	1	1	1	1	1	1	1	1	1	0	1	1	0	0	1	1	1
1	0	0	0	59	0	1	0	0	0	0	1	1	1	1	1	0	1	0	1	0	0	1	1	0	1	1	1	1
1	0	0	0	68	1	1	0	0	0	0	1	1	1	1	1	0	1	0	1	0	0	1	1	0	1	1	1	1
1	0	0	0	24	1	1	0	0	0	0	1	1	1	1	1	0	1	0	1	0	0	1	1	0	1	1	1	1
1	0	0	0	71	1	0	0	0	0	0	0	1	1	0	1	1	1	0	1	0	0	1	1	0	0	1	1	1
1	0	0	1	24	0	0	0	0	0	0	0	1	1	1	1	0	1	1	1	0	0	1	1	0	0	1	1	0
1	0	0	0	57	1	1	0	0	0	0	1	1	1	1	1	0	1	1	1	0	0	1	1	0	1	1	1	1
1	0	0	1	43	0	0	0	0	0	0	0	1	1	0	1	0	1	0	1	0	0	1	1	0	0	1	1	0
1	0	0	1	33	1	0	0	0	0	1	0	1	1	1	1	0	1	1	1	0	0	1	1	0	0	1	1	1
1	0	0	0	60	1	0	1	0	0	1	0	1	1	0	1	1	1	0	1	1	1	1	1	0	0	1	0	1
1	0	0	0	40	1	0	0	0	0	1	0	1	1	1	1	0	1	1	1	0	0	1	1	0	0	1	1	1
1	0	0	0	34		0	0	0	0	1	0	1	1	1	1	0	1	1	1	0	0	1	1	0	0	1	1	1
1	1	1	0	58	0	0	0	0	0	0	0	1	1	1	1	0	1	1	1	0	0	1	1	0	0	1	1	0
1	1	1	0	57	0	0	0	0	0	0	0	1	1	1	1	0	1	1	1	0	0	1	1	0	0	1	1	0								2.80418	2.80418		2.80418
1	1	1	1	56	0	1	0	0	0	0	1	1	1	1	1	0	1	1	1	0	0	1	1	0	1	1	1	1	0.065	1.81291
1	1	1	0	43	0	0	0	0	0	0	0	1	1	1	1	0	1	0	1	0	0	1	1	1	0	1	1	1
1	1	1	0	54	0	0	0	0	0	1	0	1	1	1	1	0	1	1	1	0	0	1	1	0	0	1	1	1	0.067	1.82607						3.7095	3.7095		3.7095
1	1	1	0	32	0	0	0	0	0	0	0	1	1	0	1	0	1	0	1	0	1	1	1	0	0	1	1	0								2.09715	2.09715		2.09715
1	1	1	0	33	1	1	0	0	0	0	1	1	1	0	1	0	1	0	1	0	0	1	1	1	1	1	0	1	0.828	2.91803						1.09237	1.09237		1.09237
1	1	1	0	44	1	1	0	0	0	0	1	1	1	0	1	1	1	0	1	1	0	1	1	0	1	1	0	1	0.073	1.86332						1.41006	1.41006		1.41006
1	1	1	1	44	1	1	0	0	0	0	1	1	1	0	1	0	1	0	1	0	0	1	1	1	1	1	0	1	0.396	2.5977						3.58035	3.58035		3.58035
1	1	1	0	44	0	1	0	0	0	0	1	1	1	0	1	1	1	0	1	1	0	1	1	1	1	1	0	1	0.328	2.51587
1	1	1	0	42	0	1	1	0	0	0	1	1	1	0	1	1	1	0	1	1	1	1	1	0	1	1	0	1	1.72	3.23553
1	1	1	1	57	1	0	0	0	0	0	0	1	1	0	1	0	1	0	1	0	0	1	1	0	0	1	1	0	0.424	2.62737
1	1	1	0	49	1	0	0	0	0	0	0	1	1	1	1	0	1	1	1	0	0	1	1	0	0	1	1	0	0.386	2.58659						0.608276	0.608276		0.608276
1	1	1	0	57	0	0	0	0	0	0	0	1	1	0	1	0	1	0	1	0	0	1	1	1	0	1	1	1								3.75171	3.75171		3.75171
1	1	1	0	40	0	0	1	0	0	0	0	1	1	0	0	1	1	0	0	1	1	0	1	0	0	1	0	1								4.34937	4.34937		4.34937
1	1	1	1	32	0	0	0	0	0	0	0	1	1	0	1	1	1	0	1	0	0	1	1	0	0	1	1	1
1	1	1	1	27	0	1	0	0	0	0	1	1	1	0	1	1	1	0	1	1	0	1	1	0	1	1	0	1	0.912	2.95999						0.72115	0.72115		0.72115
1	1	1	1	21	0	0	1	0	0	0	0	1	1	0	1	1	1	0	1	1	1	1	1	0	0	1	1	1	0.753	2.87679						1.85668	1.85668		1.85668
1	1	1	0	70	1	1	0	0	0	0	1	1	1	1	1	0	1	1	1	0	0	1	1	0	1	1	1	1	0.0645	1.80956
1	1	1	0	60	0	1	0	0	1	0	1	1	1	1	1	0	1	1	1	0	1	1	1	0	1	1	1	1	0.11165	2.04786
1	1	1	1	44	0	0	0	0	0	0	0	1	1	1	1	0	1	1	1	0	0	1	1	1	0	1	1	1	0.356	2.55145
1	1	1	0	38		0	0	0	0	0	0	1	1	0	1	1	1	0	1	0	1	1	1	0	0	1	1	1								1.91908	1.91908		1.91908
1	0	1	0	27		0	0	0	0	0	0	1	1	0	1	1	1	0	1	1	0	1	1	1	0	1	0	1
1	0	1	1	41	0	0	0	0	0	1	0	1	1	0	1	0	1	0	1	0	0	1	1	0	0	1	1	1	0.468	2.72428	1014.6		3.00629	675.9	2.82988
1	0	1	0	41	1	0	0	0	0	1	0	1	1	0	1	0	1	0	1	0	0	1	1	1	0	1	0	1
1	0	1	0	45	1	0	0	1	0	0	0	1	1	1	1	0	0	1	1	0	0	1	1	0	0	1	1	0	0.366	2.56348	36.1	0.997212	1.55751	842.7	2.92567
1	0	1	0	56	1	0	0	0	0	0	0	1	1	1	1	0	1	1	1	0	0	1	1	1	0	1	0	1
1	0	1	0	70	0	1	0	0	0	0	1	1	1	1	1	0	1	1	1	0	0	1	1	0	1	1	1	1	0.957	2.98091	699.2	1.72184	2.8446	486.6	2.68717
1	0	1	0	90	1	1	0	0	0	0	1	1	1	0	1	0	1	0	1	0	0	1	1	0	1	1	1	1	0.462	2.66464	2361.7		3.37322
1	0	1	0	61		1	0	0	0	0	1	1	1	0	1	0	1	0	1	0	0	1	1	0	1	1	1	1
1	0	1	0	43	1	0	1	0	0	0	0	1	1	1	1	1	1	1	1	1	1	1	1	0	0	1	0	1	0.358	2.55388	7973		3.90162
1	0	1	0	86	1	0	0	0	0	1	0	1	1	0	1	0	1	0	1	0	0	1	1	1	0	1	0	1	0.418	2.62118	779		2.89154	180.9	2.25744
1	0	1	0	62	0	0	0	1	0	0	0	1	1	1	1	0	0	1	1	0	0	1	1	0	0	1	1	0	0.412	2.6149	1158	1.88017	3.06371	1151.1	3.06111
1	0	1	0	59	1	0	0	0	0	0	0	1	1	0	1	0	1	0	1	0	0	1	1	0	0	1	1	0	0.358	2.55388	24.1		1.38202
1	0	1	0	28	1	0	0	0	0	0	0	1	1	1	1	0	1	0	1	0	0	1	1	0	0	1	1	0	0.795	2.90037	1630.7		3.21237
1	0	1	0	27		0	0	0	0	0	0	1	1	1	1	0	1	1	1	0	0	1	1	0	0	1	1	0
1	0	1	1	28	0	1	0	0	0	0	1	1	1	0	1	1	1	0	1	1	0	1	1	0	1	1	0	1	2.848	3.45454	364.8		2.56205
1	0	1	1	29		0	0	0	0	0	0	1	1	1	1	1	1	1	1	1	1	1	1	0	0	1	1	1
1	0	1	1	66	0	1	0	0	0	0	1	1	1	0	1	0	1	0	1	0	0	1	1	0	1	1	1	1
1	0	1	1	54	0	0	0	0	0	0	0	1	1	1	1	0	1	1	1	0	0	1	1	0	0	1	1	0
1	0	1	1	30		1	0	0	0	0	1	1	1	1	1	0	1	1	1	0	0	1	1	0	1	1	1	1
1	0	1	1	57	1	1	0	0	0	0	1	1	1	0	1	1	1	0	1	1	0	1	1	0	1	1	0	1
1	0	1	1	20	1	1	0	0	0	1	1	1	1	0	1	0	1	0	1	0	0	1	1	0	1	1	0	1
1	0	1	0	38	1	0	0	0	0	0	0	1	1	0	1	0	1	0	1	0	0	1	0	1	0	1	0	1
1	0	1	0	40	1	0	0	0	1	0	0	1	0	1	1	0	0	1	1	0	1	1	1	0	0	1	1	0

## Sheet: Legend
Cont./Pat.	ORIGIN	ETHNICITY - AF/EU	SEX	AGE	CLINICAL FORM	ACACCTAAG	GCGCTCACG	GCATCTACA	GTATCCACA	GCACCTACG	Port. A - rs6656401 - TOTAL	Port. A - rs6656401 - ajustado	Port. G - rs6656401 - TOTAL	Port. G - rs6656401 - ajustado	Port. C rs3849266 - TOTAL	Port. C rs3849266 - AJUSTADO	Port. T rs3849266 - TOTAL	Port. T rs3849266 - AJUSTADO	Port. A rs2274567 - TOTAL	Port. A rs2274567 - AJUSTADO	Port. G rs2274567 - TOTAL	Port. G rs2274567 -AJUSTADO	Port. C - rs3737002 - total	Port. C - rs3737002 - ajustado	Port. T - rs3737002 - total	Port. T- rs3737002 - ajustado	Port. C rs11118131 - TOTAL	Port. C rs11118131 - AJUSTADO	Port. T rs11118131 - TOTAL	Port. T rs11118131 -AJUSTADO	Port. C rs11118167 - TOTAL	Port. C rs11118167 - AJUSTADO	Port. T rs11118167 - TOTAL	Port. T rs11118167 - AJUSTADO	Port. A - rs17047660 - total	Port. A - rs17047660 - ajustado	Port. G - rs17047660 - total	Port. G - rs17047660 - ajustado	Port. A rs4844610 - TOTAL	Port. A rs4844610 - AJUSTADO	Port. C rs4844610 - TOTAL	Port. C rs4844610 - AJUSTADO	Port. A rs12034383 - TOTAL	Port. A rs12034383 - AJUSTADO	Port. G rs12034383 - TOTAL	Port. G rs12034383 - AJUSTADO
C=0/ P=1	CTBA=0 SINOP=1 CAMPO GRANDE =2	AF=1/EU=0	M=0/F=1		Paucibacillary=0 Multibacillary=1	1=Y/ 0=N	1=Y/ 0=N	1=Y/ 0=N	1=Y/ 0=N	1=Y/ 0=N	With=1/without=0	With=1/without=0	With=1/without=0	With=1/without=0	With=1/without=0	With=1/without=0	With=1/without=0	With=1/without=0	With=1/without=0	With=1/without=0	With=1/without=0	With=1/without=0	With=1/without=0	With=1/without=0	With=1/without=0	With=1/without=0	With=1/without=0	With=1/without=0	With=1/without=0	With=1/without=0	With=1/without=0	With=1/without=0	With=1/without=0	With=1/without=0	With=1/without=0	With=1/without=0	With=1/without=0	With=1/without=0	With=1/without=0	With=1/without=0	With=1/without=0	With=1/without=0	With=1/without=0	With=1/without=0	With=1/without=0	With=1/without=0
